# Supplementary material for: Persistent nausea burden at peak antiemetic therapy in palliative care: an exploratory study
Source: BMC Palliat Care. 2026 May 1;25:124. doi: 10.1186/s12904-026-02122-z (PMC13134312; doi:10.1186/s12904-026-02122-z)
Supplement: Supplementary file 1 — Additional File 1: Supplementary Tables S1–5 (.xlsx). Provides detailed descriptive statistics for all assessed variables, cohort comparisons, and complete results of univariable and multivariable analyses [file 12904_2026_2122_MOESM1_ESM.xlsx]

## Sheet: S1 descriptive data
	total cohort (N = 788)		univariable cohort						multivariable cohort
			total (N = 233)		no persistent nausea burden (n = 150)		persistent nausea burden (n = 73)		total (N = 141)		no persistent nausea burden (n = 101)		persistent nausea burden (n = 40)
Categorical	n (%)	Missingness (n)	n (%)	Missingness (n)	n (%)	Missingness (n)	n (%)	Missingness (n)	n (%)	Missingness (n)	n (%)	Missingness (n)	n (%)	Missingness (n)
Nausea	325 (42%)	8	233 (90%)	-	128 (85%)	-	73 (100%)	-	128 (91%)	-	88 (87%)	-	40 (100%)	-
Persistent nausea burden despite peak antiemetic therapy (IPOS ≥ 2)	73 (33 %)	916	73 (33%)	-	0 (0%)	-	73 (100%)	-	40 (28%)	-	0 (0%)	-	40 (100%)	-
Demographics
Male sex	453 (57%)	-	121 (54%)	-	86 (57%)	-	35 (48%)	-	74 (52%)	-	56 (55%)	-	18 (45%)	-
Female sex	335 (43%)	-	102 (46%)	-	64 (43%)	-	38 (52%)	-	67 (48%)	-	45 (45%)	-	22 (55%)	-
In-hospital mortality	570 (73%)	4	116 (52%)	-	67 (45%)	-	49 (67%)	-	61 (43%)	-	40 (40%)	-	21 (53%)	-
Clinical characteristics
Ileus	34 (13%)	530	29 (13%)	-	12 (8%)	-	17 (23%)	-	17 (12%)	-	9 (9%)	-	8 (20%)	-
Gastritis	14 (5%)	530	14 (6%)	-	9 (6%)	-	5 (7%)	-	9 (6%)	-	6 (6%)	-	3 (8%)	-
Vestibular cause	4 (2%)	530	4 (2%)	-	3 (2%)	-	1 (1%)	-	4 (3%)	-	3 (3%)	-	1 (3%)	-
Malignant disease	688 (87 %)	-	218 (98%)	-	147 (98%)	-	71 (97%)	-	139 (99%)	-	99 (98%)	-	40 (100%)	-
Peritoneal carcinomatosis	69 (26%)	527	57 (26%)	-	28 (19%)	-	29 (40%)	-	37 (26%)	-	19 (19%)	-	18 (45%)	-
Intracranial metastases	44 (17%)	527	39 (17%)	-	26 (17%)	-	13 (18%)	-	26 (18%)	-	17 (17%)	-	9 (23%)	-
Hepatic metastases	79 (30%)	527	67 (30%)	-	45 (30%)	-	22 (30%)	-	42 (30%)	-	29 (29%)	-	13 (33%)	-
Systemic anticancer therapy (≤ 1 month)	113 (43%)	527	96 (43%)	-	71 (47%)	-	25 (34%)	-	59 (42%)	-	46 (46%)	-	13 (33%)	-
Radiation (≤ 1 month)	53 (20%)	527	47 (21%)	-	29 (19%)	-	18 (25%)	-	31 (22%)	-	21 (21%)	-	10 (25%)	-
Exposure to checkpoint therapy	84 (32%)	527	75 (34%)	-	56 (37%)	-	19 (26%)	-	51 (36%)	-	39 (39%)	-	12 (30%)	-
Symptom burden (IPOS ≥ 2)
Vomiting	44 (20%)	565	44 (20%)	1	5 (3%)	-	39 (54%)	1	23 (16%)	1	2 (2%)	-	21 (54%)	1
Poor appetite	169 (78%)	572	168 (78%)	8	99 (70%)	8	69 (95%)	-	112 (81%)	3	72 (74%)	3	40 (100%)	-
Pain	120 (54%)	565	120 (54%)	1	73 (49%)	1	47 (64%)	-	80 (57%)	1	55 (55%)	1	25 (63%)	-
Constipation	126 (56%)	564	125 (56 %)	-	75 (50%)	-	50 (68%)	-	81 (57%)	-	50 (50%)	-	31 (78%)	-
Anxiousness	190 (91%)	579	190 (91%)	14	122 (88%)	11	68 (97%)	3	124 (92%)	6	86 (90%)	5	38 (97%)	1
Depressed mood	178 (87%)	583	178 (87%)	18	111 (83%)	16	67 (94%)	2	114 (87%)	10	75 (82%)	9	39 (100%)	1
Medication during in-patient stay
Broad-spectrum antiemetic therapy	105 (41%)	529	84 (38%)	-	46 (31%)	-	38 (52%)	-	49 (35%)	-	27 (27%)	-	22 (55%)	-
Benzodiazepines	128 (50%)	530	109 (49%)	1	65 (44%)	1	44 (60%)	-	67 (48%)	1	41 (41%)	1	26 (65%)	-
Antipsychotics	108 (42%)	529	96 (43%)	-	69 (46%)	-	27 (37%)	-	72 (51%)	-	54 (54%)	-	18 (45%)	-
Antidepressants	87 (34%)	529	76 (34%)	-	50 (33%)	-	26 (36%)	-	49 (35%)	-	35 (35%)	-	14 (35%)	-
Glucocorticoids	132 (51%)	529	110 (49%)	-	74 (49%)	-	36 (49%)	-	72 (51%)	-	48 (48%)	-	24 (60%)	-
Antibiotics/antimycotics	146 (56%)	529	129 (58%)	-	86 (57%)	-	43 (59%)	-	81 (57%)	-	57 (57%)	-	24 (60%)	-
Oral antidiabetics	7 (3%)	529	7 (3%)	-	7 (5%)	-	0 (0%)	-	4 (3%)	-	4 (4%)	-	0 (0%)	-
Cardiac glycosides	2 (1%)	529	5 (2%)	1	1 (1%)	-	1 (1%)	-	0 (0%)	-	0 (0%)	-	0 (0%)	-
Antacids	5 (2%)	530	2 (1%)	-	4 (3%)	1	1 (1%)	-	3 (2%)	-	3 (3%)	-	0 (0%)	-
Iron substitution	1 (0.4%)	529	1 (0.4%)	-	1 (1%)	-	0 (0%)	-	1 (1%)	-	1 (1%)	-	0 (0%)	-
Cannabinoids	7 (3%)	529	7 (3%)	-	4 (3%)	-	3 (4%)	-	4 (3%)	-	2 (2%)	-	2 (5%)	-
Pantoprazole	243 (94%)	529	209 (94%)	-	137 (91%)	-	72 (99%)	-	132 (94%)	-	92 (91%)	-	40 (100%)	-
Continuous [unit]	median (IQR)	Missingness (n)	median (IQR)	Missingness (n)	median (IQR)	Missingness (n)	median (IQR)	Missingness (n)	median (IQR)	Missingness (n)	median (IQR)	Missingness (n)	median (IQR)	Missingness (n)
Demographics
Age [years]	64.0 (58–77)	–	63.0 (53–72)	-	64.5 (55–73)	-	63.0 (51–72)	-	64.0 (56–72)	-	65.0 (58–73)	-	63.0 (54–70)	-
Duration in-patient stay [days]	8.0 (3–15)	4	14.0 (9–21)	-	13.0 (9–20)	-	15.0 (9–22)	-	14.0 (10–21)	-	13.0 (10–21)	-	16.5 (10–23)	-
Symptom burden (IPOS ≥ 2)
Nausea	1.0 (0–2)	565	1.0 (0–2)	-	0.0 (0–1)	-	2.0 (2–3)	-	1.0 (0–2)	-	1.0 (0–1)	-	2.0 (2–3)	-
Vomiting	0.0 (0–1)	565	0.0 (0–1)	1	0.0 (0–0)	-	2.0 (1–3)	1	0.0 (0–1)	1	0.0 (0–0)	-	2.0 (1–3)	1
Poor appetite	3.0 (2–3)	572	3.0 (2–3)	8	2.0 (1–3)	8	3.0 (2–4)	-	3.0 (2–3)	3	2.0 (1–3)	3	3.0 (3–4)	-
Pain	2.0 (1–2)	565	2.0 (1–2)	1	1.0 (1–2)	1	2.0 (1–3)	-	2.0 (1–2)	1	2.0 (1–2)	1	2.0 (1–3)	-
Constipation	2.0 (1–3)	564	2.0 (1–3)	-	1.5 (1–3)	-	3.0 (1–4)	-	2.0 (1–3)	-	1.0 (1–3)	-	3.0 (2–4)	-
Anxiousness	3.0 (2–3)	579	3.0 (2–3)	14	3.0 (2–3)	11	3.0 (2–4)	3	3.0 (2–3)	6	3.0 (2–3)	5	3.0 (3–4)	1
Depressed mood	3.0 (2–3)	583	3.0 (2–3)	18	2.0 (2–3)	16	3.0 (2–3)	2	3.0 (2–3)	10	2.0 (2–3)	9	3.0 (2–3)	1
Laboratory parameters															Normal range
Sodium [mmol/L]	137.0 (134–141)	90	137.0 (134–139)	5	137.0 (134–139)	4	137.0 (135–139)	1	137.0 (134–139)	-	137.0 (134–139)	-	137.0 (134–139)	-	136–145
Potassium [mmol/L]	4.0 (3.6–4.4)	102	3.9 (3.5–4.2)	5	3.9 (3.5–4.3)	4	3.8 (3.6–4.2)	1	3.9 (3.6–4.2)	-	3.9 (3.5–4.3)	-	3.9 (3.6–4.1)	-	3.4–4.5
Calcium [mmol/L]	2.45 (2.33–2.61)	261	2.41 (2.32–2.55)	42	2.41 (2.31–2.56)	29	2.42 (2.36–2.55)	13	2.39 (2.31–2.53)	9	2.39 (2.31–2.55)	8	2.39 (2.35–2.48)	1	2.2–2.55
Creatinine [mg/dL]	0.92 (0.65–1.44)	88	0.77 (0.57–1.12)	7	0.77 (0.62–1.11)	5	0.76 (0.54–1.24)	2	0.73 (0.55–1.00)	-	0.76 (0.61–1.03)	-	0.66 (0.51–0.94)	-	0.51–0.95
Cystatin C [mg/L]	1.41 (1.09–2.14)	384	1.24 (0.97–1.70)	80	1.37 (1.06–1.88)	49	1.06 (0.87–1.49)	31	1.24 (0.97–1.66)	-	1.37 (1.05–1.88)	-	1.05 (0.86–1.33)	-
Urea [mg/dL]	48.0 (30–83)	150	37.0 (26–56)	26	37.0 (28–56)	19	33.5 (22–58)	7	36.0 (25–53)	7	37.0 (27–54)	6	32.0 (22–52)	1	16.6–48.5
AST [U/L]	34.5 (21–72)	304	31.0 (21–66)	64	32.0 (21–66)	42	31.0 (20–55)	22	30.0 (21–59)	24	30.5 (21–65)	19	28.0 (20–51)	5	0–35
ALT [U/L]	22.0 (13–41)	208	19.0 (13–35)	30	19.0 (14–37)	21	18.0 (13–35)	9	19.0 (13–34)	7	19.0 (13–34)	7	19.5 (13–37)	-	0–35
LDH [U/L]	257.0 (180–454)	219	228.0 (175–359)	41	238.0 (180–346)	27	197.0 (161–377)	14	228.5 (174–334)	9	248.0 (176–331)	8	197.0 (166–316)	1	10–250
Bilirubin [mg/dL]	0.50 (0.30–0.90)	179	0.40 (0.30–0.80)	25	0.40 (0.30–0.80)	15	0.40 (0.20–0.60)	10	0.40 (0.30–0.75)	5	0.40 (0.30–0.80)	5	0.40 (0.25–0.60)	-	0–0.9
Albumin [g/L]	28.9 (24.2–33.6)	241	29.7 (24.7–34.5)	39	30.4 (24.2–34.3)	30	29.1 (24.8–34.6)	9	30.1 (25.5–34.7)	7	30.8 (26.0–34.4)	7	29.5 (25.0–35.4)	-	35–52
CRP [mg/L]	83.2 (34.3–144.0)	82	69.6 (26.2–122.0)	6	68.9 (26.4–122.0)	5	68.5 (25.9–118.0)	1	68.3 (25.5–107.0)	-	65.9 (26.2–107.0)	-	68.5 (20.5–110.5)	-	< 5
PTT [sec]	30.9 (27.7–36.0)	227	29.7 (26.8–32.7)	46	29.9 (26.9–32.7)	33	28.6 (26.7–32.8)	13	28.6 (26.9–32.7)	19	30.6 (27.2–33.7)	15	28.4 (26.4–31.1)	4	25.9–36.6
Leukocytes [/nL]	8.86 (5.9–13.5)	78	8.35 (5.7–11.0)	6	8.33 (5.8–11.2)	4	8.35 (5.3–10.2)	2	8.19 (5.7–10.8)	-	8.22 (5.8–11.0)	-	7.75 (5.1–10.1)	-	3.98–10.0
Hemoglobin [g/dL]	9.5 (8.3–11.3)	77	9.8 (8.6–11.2)	6	9.9 (8.6–11.4)	4	9.6 (8.7–10.9)	2	9.8 (8.7–11.3)	-	9.7 (8.7–11.1)	-	9.8 (9.1–11.5)	-	11.2–15.7
Thrombocytes [/nL]	223.0 (132–319)	78	245.5 (153–346)	7	234.0 (153–337)	5	225.0 (151–407)	2	224.5 (146–331)	1	218.0 (146–314)	1	247.5 (145–374)	-	182–369
Neutrophils [/nL]	6.72 (3.92–10.09)	244	6.67 (3.79–8.95)	41	6.80 (4.25–9.79)	29	5.84 (3.33–8.12)	12	6.62 (3.67–8.86)	12	6.62 (4.25–9.79)	12	6.09 (3.43–8.10)	-	1.56–6.13
Basophils [/nL]	0.02 (0.01–0.05)	244	0.03 (0.01–0.05)	41	0.02 (0.01–0.05)	29	0.03 (0.02–0.05)	12	0.02 (0.01–0.04)	12	0.02 (0.01–0.05)	12	0.03 (0.02–0.04)	-	0.1–0.08
Eosinophils [/nL]	0.06 (0.01–0.15)	244	0.07 (0.01–0.13)	41	0.05 (0.01–0.12)	29	0.09 (0.03–0.22)	12	0.05 (0.01–0.13)	12	0.04 (0.01–0.12)	12	0.06 (0.02–0.14)	-	0.7–5.8
Monocytes [/nL]	0.67 (0.41–0.96)	244	0.64 (0.43–0.90)	41	0.67 (0.44–0.90)	29	0.61 (0.43–0.89)	12	0.62 (0.43–0.84)	12	0.66 (0.45–0.90)	12	0.54 (0.38–0.78)	-	4.7–12.5
Lymphocytes [/nL]	0.73 (0.46–1.20)	246	0.73 (0.46–1.20)	41	0.73 (0.44–1.20)	29	0.72 (0.49–1.21)	12	0.72 (0.46–1.09)	12	0.73 (0.45–1.03)	12	0.72 (0.48–1.20)	-	1.18–3.74
Basal testosterone [𝞵g/L]	0.28 (0,09–1.16)	378	0.31 (0.09–1.18)	73	0.23 (0.09–1.18)	50	0.38 (0.14–1.19)	23	0.26 (0.09–1.11)	22	0.20 (0.09–0.94)	17	0.31 (0.10–1.24)	5
Free Androgen Index [%]	2.05 (0.53–8.21)	407	1.84 (0.41–8.50)	83	1.82 (0.40–9.16)	59	1.86 (0.51–7.18)	24	1.69 (0.41–8.52)	31	1.91 (0.41–8.86)	25	1.00 (0.46–8.18)	6
TSH [mlU/L]	1.89 (0.98–4.04)	376	1.90 (1.07–3.56)	77	1.99 (1.13–4.04)	51	1.71 (0.94–2.98)	26	1.90 (0.87–4.04)	42	1.90 (1.05–4.03)	31	1.61 (0.64–4.18)	11	0.27–4.2
Vitamin D [nmol/L]	41.25 (19.80–66.80)	346	35.55 (18.85–65.10)	59	38.40 (17.70–66.30)	40	32.90 (19.80–61.60)	19	31.40 (19.05–57.20)	18	34.00 (18.60–63.50)	14	29.65 (19.45–46.55)	4
Total cholesterol [mg/dL]	153.0 (120–195)	380	152.0 (120–202)	72	161.0 (122–209)	47	142.0 (112–182)	25	152.0 (121–201)	23	152.5 (120–203)	15	151.5 (125–188)	8	< 200
Triglycerides [mg/dL]	138.0 (101–197)	436	137.0 (103–186)	92	140.5 (98–194)	64	136.0 (114–169)	28	134.0 (98–186)	37	130.5 (96–190)	27	136.0 (112–170)	10	< 150
HDL [mg/dL]	35.0 (25–47)	436	35.0 (27–46)	91	35.0 (26–46)	62	38.0 (29–47)	29	36.0 (28–47)	36	35.0 (26–47)	26	39.0 (30–52)	10	> 60
LDL [mg/dL]	84.0 (58–117)	389	90.0 (59–124)	73	90.0 (62–128)	48	89.0 (55–115)	25	89.5 (61–122)	23	86.0 (61–122)	16	97.0 (57–117)	7	< 100
Percentages are rounded to whole numbers and refer to the total available cases per variable.

## Sheet: S2 persistent-burden subgroup
	persistent nausea burden at peak antiemetic therapy
	total (N = 73)		no broad-spectrum antiemetic therapy (n = 35)		broad-spectrum antiemetic therapy (n = 38)
Categorical	n (%)	Missingness (n)	n (%)	Missingness (n)	n (%)	Missingness (n)
Demographics
Male sex	35 (48%)	-	17 (49%)	-	18 (47%)	-
Female sex	38 (52%)	-	18 (51%)	-	20 (53%)	-
In-hospital mortality	49 (67%)	-	23 (66%)	-	26 (68%)	-
Clinical characteristics
Ileus	17 (23%)	-	7 (20%)	-	10 (26%)	-
Gastritis	5 (7%)	-	3 (9%)	-	2 (5%)	-
Vestibular cause	1 (1%)	-	0 (0%)	-	1 (3%)	-
Malignant disease	71 (97%)	-	34 (97%)	-	37 (97%)	-
Peritoneal carcinomatosis	29 (40%)	-	12 (34%)	-	17 (45%)	-
Intracranial metastases	13 (18%)	-	5 (14%)	-	8 (21%)	-
Hepatic metastases	22 (30%)	-	7 (20%)	-	15 (39%)	-
Systemic anticancer therapy (≤ 1 month)	25 (34%)	-	11 (31%)	-	14 (37%)	-
Radiation (≤ 1 month)	18 (25%)	-	9 (26%)	-	9 (24%)	-
Exposure to checkpoint therapy	19 (26%)	-	7 (20%)	-	12 (32%)	-
Symptom burden (IPOS ≥ 2)
Vomiting	39 (54%)	1	16 (47%)	1	23 (61%)	-
Poor appetite	69 (95%)	-	32 (91%)	-	37 (97%)	-
Pain	47 (64%)	-	24 (69%)	-	23 (61%)	-
Constipation	50 (68%)	-	22 (63%)	-	28 (74%)	-
Anxiousness	68 (97%)	3	30 (94%)	3	38 (100%)	-
Depressed mood	67 (94%)	2	32 (97%)	2	35 (92%)	-
Medication during in-patient stay
Benzodiazepines	44 (60%)	-	19 (54%)	-	25 (66%)	-
Antipsychotics	27 (37%)	-	16 (46%)	-	11 (29%)	-
Antidepressants	26 (36%)	-	14 (40%)	-	12 (32%)	-
Glucocorticoids	36 (49%)	-	17 (49%)	-	19 (50%)	-
Antibiotics/antimycotics	43 (59%)	-	23 (66%)	-	20 (53%)	-
Pantoprazole	72 (99%)	-	34 (97%)	-	38 (100%)	-
Continuous [unit]	median (IQR)	Missingness (n)	median (IQR)	Missingness (n)	median (IQR)	Missingness (n)
Demographics
Age [years]	63.0 (51–72)	-	62.0 (50–73)	-	63.0 (53–71)	-
Duration in-patient stay [days]	15.0 (9–22)	-	12.0 (8–17)	-	18.5 (12–24)	-
Symptom burden (IPOS ≥ 2)
Nausea	2.0 (2–3)	-	2.0 (2–3)	-	3.0 (2–3)	-
Vomiting	2.0 (1–3)	1	1.0 (1–2)	1	2.0 (1–3)	-
Poor appetite	3.0 (2–4)	-	3.0 (2–4)	-	3.0 (3–4)	-
Pain	2.0 (1–3)	-	2.0 (1–3)	-	2.0 (1–2)	-
Constipation	3.0 (1–4)	-	3.0 (1–4)	-	3.0 (1–4)	-
Anxiousness	3.0 (2–4)	3	3.0 (2–4)	3	3.0 (2–4)	-
Depressed mood	3.0 (2–3)	2	3.0 (2–3)	2	3.0 (2–4)	-
Laboratory parameters							Normal range
Sodium [mmol/L]	137.0 (135–139)	1	138.0 (135–140)	1	137.0 (134–139)	-	136–145
Potassium [mmol/L]	3.8 (3.6–4.2)	1	3.6 (3.5–4.0)	1	4.0 (3.7–4.2)	-	3.4–4.5
Calcium [mmol/L]	2.42 (2.36–2.55)	13	2.39 (2.29–2.4)	9	2.47 (2.38–2.64)	4	2.2–2.55
Creatinine [mg/dL]	0.76 (0.54–1.24)	2	0.76 (0.56–1.08)	2	0.75 (0.52–1.36)	-	0.51–0.95
Cystatin C [mg/L]	1.06 (0.87–1.49)	31	1.15 (0.93–1.45)	16	0.99 (0.81–1.40)	15
Urea [mg/dL]	33.5 (22–58)	7	33.0 (23–51)	5	34.0 (22–59)	2	16.6–48.5
AST [U/L]	31.0 (20–55)	22	27.5 (18–37)	13	34.0 (21–74)	9	0–35
ALT [U/L]	18.0 (13–35)	9	17.5 (13–24)	7	24.5 (13–42)	2	0–35
LDH [U/L]	197.0 (161–377)	14	188.0 (145–298)	7	207.0 (182–525)	7	10–250
Bilirubin [mg/dL]	0.40 (0.20–0.60)	10	0.35 (0.20–0.60)	7	0.40 (0.20–0.90)	3	0–0.9
Albumin [g/L]	29.1 (24.8–34.6)	9	29.8 (26.4–36.0)	7	27.0 (22.3–33.9)	2	35–52
CRP [mg/L]	68.5 (25.9–118.0)	1	70.2 (19.0–107.0)	1	63.0 (25.9–132.0)	-	< 5
PTT [sec]	28.6 (26.7–32.8)	13	28.8 (27.4–32.8)	8	28.3 (25.6–31.4)	5	25.9–36.6
Leukocytes [/nL]	8.35 (5.3–10.2)	2	8.54 (6.1–10.2)	2	7.22 (5.1–9.8)	-	3.98–10.0
Hemoglobin [g/dL]	9.6 (8.7–10.9)	2	9.5 (8.6–10.5)	2	9.9 (8.8–10.9)	-	11.2–15.7
Thrombocytes [/nL]	225.0 (151–407)	2	255.0 (155–404)	2	260.5 (148–409)	-	182–369
Neutrophils [/nL]	5.84 (3.33–8.12)	12	6.71 (3.32–8.46)	8	5.65 (3.52–7.76)	4	1.56–6.13
Basophils [/nL]	0.03 (0.02–0.05)	12	0.03 (0.02–0.05)	8	0.03 (0.02–0.04)	4	0.1–0.08
Eosinophils [/nL]	0.09 (0.03–0.22)	12	0.09 (0.03–0.19)	8	0.09 (0.03–0.22)	4	0.7–5.8
Monocytes [/nL]	0.61 (0.43–0.89)	12	0.68 (0.47–0.96)	8	0.59 (0.32–0.84)	4	4.7–12.5
Lymphocytes [/nL]	0.72 (0.49–1.21)	12	0.74 (0.43–1.30)	8	0.72 (0.51–1.13)	4	1.18–3.74
Basal testosterone [𝞵g/L]	0.38 (0.14–1.19)	23	0.62 (0.13–1.54)	12	0.31 (0.14–0.81)	11
Free Androgen Index [%]	1.86 (0.51–7.18)	24	3.22 (0.46–8.21)	13	0.91 (0.55–5.38)	11
TSH [mlU/L]	1.71 (0.94–2.98)	26	1.61 (0.97–2.70)	16	1.80 (0.93–3.72)	10	0.27–4.2
Vitamin D [nmol/L]	32.90 (19.80–61.60)	19	30.90 (20.30–64.00)	10	34.50 (19.80–51.70)	9
Total cholesterol [mg/dL]	142.0 (112–182)	25	147.0 (113–169)	14	140.0 (116–187)	11	< 200
Triglycerides [mg/dL]	136.0 (114–169)	28	137.0 (114–170)	14	133.0 (115–169)	14	< 150
HDL [mg/dL]	38.0 (29–47)	29	34.5 (26–42)	15	39.5 (29–52)	14	> 60
LDL [mg/dL]	89.0 (55–115)	25	89.0 (57–109)	14	89.0 (53–122)	11	< 100
Percentages are rounded to whole numbers and refer to the total available cases per variable.

## Sheet: S3 univariable
Univariate analysis for persistent nausea burden under standard antiemetic therapy
	Timing of assessment	p-value	adjusted p-value	total univariable cohort (N = 223)		No persistent nausea burden (n = 150)		Persistent nausea burden (n = 73)
p < 0.05
Categorical		χ²-test	Benjamini-Hochberg	n (%)	Missingness (n)	n (%)	Missingness (n)	n (%)	Missingness (n)
Vomiting (IPOS ≥ 2)	peak antiemetic therapy	< 0.001	0.01375*	44 (20%)	1	5 (3%)	-	39 (54%)	1
Poor appetite (IPOS ≥ 2)	peak antiemetic therapy	< 0.001	0.01375*	168 (78%)	8	99 (70%)	8	69 (95%)	-
Ileusa	baseline (pre-outcome)	< 0.001	0.01375*	30 (13%)	-	12 (8%)	-	18 (25%)	-
Peritoneal carcinomatosis	baseline (pre-outcome)	< 0.001	0.01375*	57 (26%)	-	28 (19%)	-	29 (40%)	-
Broad-spectrum antiemetic therapy	during inpatient stay	0.002	0.0183333*	84 (38%)	-	46 (31%)	-	38 (52%)	-
In-hospital mortality	death	0.002	0.0183333*	116 (52%)	-	67 (45%)	-	49 (67%)	-
Constipation (IPOS ≥ 2)	peak antiemetic therapy	0.009	0.061875	125 (56 %)	-	75 (50%)	-	50 (68%)	-
Benzodiazepines	during inpatient stay	0.02	0.11	109 (49%)	1	65 (44%)	1	44 (60%)	-
Depressed mood (IPOS ≥ 2)	peak antiemetic therapy	0.020	0.11	178 (87%)	18	111 (83%)	16	67 (94%)	2
Anxiousness (IPOS ≥ 2)	peak antiemetic therapy	0.026	0.12375	190 (91%)	14	122 (88%)	11	68 (97%)	3
Pain (IPOS ≥ 2)	peak antiemetic therapy	0.031	0.1311538	120 (54%)	1	73 (49%)	1	47 (64%)	-
Pantoprazole	during inpatient stay	0.035	0.1375	209 (94%)	-	137 (91%)	-	72 (99%)	-
Continuous [unit]		Mann-Whitney-U	Benjamini-Hochberg	median (range)	Missingness (n)	median (range)	Missingness (n)	median (range)	Missingness (n)	Normal range
Cystatin C [mg/L]	baseline (pre-outcome)	0.004	0.0314286*	1.24 (0.97–1.70)	80	1.37 (1.057–1.88)	49	1.06 (0.87–1.49)	31
Eosinophils [/nL]	baseline (pre-outcome)	0.027	0.12375	0.07 (0.01–0.13)	41	0.05 (0.01–0.12)	29	0.09 (0.03–0.22)	12	0.7–5.8
p ≥ 0.05
Categorical		χ²-test	Benjamini-Hochberg	n (%)	Missingness (n)	n (%)	Missingness (n)	n (%)	Missingness (n)
Systemic anticancer therapy (≤ 1 month)	baseline (pre-outcome)	0.064	0.23375	96 (43%)	-	71 (47%)	-	25 (34%)	-
Checkpoint inhibitor therapy	baseline (pre-outcome)	0.094	0.2872222	75 (34%)	-	56 (37%)	-	19 (26%)	-
Male sex	baseline (pre-outcome)	0.187	0.4675	121 (54%)	-	86 (57%)	-	35 (48%)	-
Antipsychotics	during inpatient stay	0.202	0.4830435	96 (43%)	-	69 (46%)	-	27 (37%)	-
Radiation (≤ 1 month)	baseline (pre-outcome)	0.360	0.5988889	47 (21%)	-	29 (19%)	-	18 (25%)	-
Malignant disease	baseline (pre-outcome)	0.726	0.8995556	218 (98%)	-	147 (98%)	-	71 (97%)	-
Antidepressants	during inpatient stay	0.736	0.8995556	76 (34%)	-	50 (33%)	-	26 (36%)	-
Gastritis	during inpatient stay	0.806	0.9235417	14 (6%)	-	9 (6%)	-	5 (7%)	-
Antibiotics/antimycotics	during inpatient stay	0.824	0.924898	129 (58%)	-	86 (57%)	-	43 (59%)	-
Intracranial metastasesᵇ	baseline (pre-outcome)	0.930	0.9836538	39 (17%)	-	26 (17%)	-	13 (18%)	-
Hepatic metastases	baseline (pre-outcome)	0.983	0.998	67 (30%)	-	45 (30%)	-	22 (30%)	-
Glucocorticoids	during inpatient stay	0.998	0.998	110 (49%)	-	74 (49%)	-	36 (49%)	-
Continuous [unit]		Mann-Whitney-U	Benjamini-Hochberg	median (range)	Missingness (n)	median (range)	Missingness (n)	median (range)	Missingness (n)	Normal range
Total cholesterol [mg/dL]	baseline (pre-outcome)	0.068	0.23375	152.0 (120–202)	72	161.0 (122–209)	47	142.0 (112–182)	25	< 200
Neutrophils [/nL]	baseline (pre-outcome)	0.080	0.2588235	6.67 (3.79–8.95)	41	6.80 (4.25–9.79)	29	5.84 (3.33–8.12)	12	1.56–6.13
LDH [U/L]	baseline (pre-outcome)	0.126	0.3647368	228.0 (175–359)	41	238.0 (180–346)	27	197.0 (161–377)	14	10–250
Urea [mg/dL]	baseline (pre-outcome)	0.138	0.3795	37.0 (26–56)	26	37.0 (28–56)	19	33.5 (22–58)	7	16.6–48.5
Basophils [/nL]	baseline (pre-outcome)	0.150	0.3928571	0.03 (0.01–0.05)	41	0.02 (0.01–0.05)	29	0.03 (0.02–0.05)	12	0.1–0.08
LDL [mg/dL]	baseline (pre-outcome)	0.260	0.5946875	90.0 (59–124)	73	90.0 (62–128)	48	89.0 (55–115)	25	< 100
Leukocytes [/nL]	baseline (pre-outcome)	0.289	0.5946875	8.35 (5.7–11.0)	6	8.33 (5.8–11.2)	4	8.35 (5.3–10.2)	2	3.98–10.0
TSH [mlU/L]	baseline (pre-outcome)	0.294	0.5946875	1.90 (1.07–3.56)	77	1.99 (1.13–4.04)	51	1.71 (0.94–2.98)	26	0.27–4.2
Bilirubin [mg/dL]	baseline (pre-outcome)	0.297	0.5946875	0.40 (0.30–0.80)	25	0.40 (0.30–0.80)	15	0.40 (0.20–0.60)	10	0–0.9
Thrombocytes [/nL]	baseline (pre-outcome)	0.316	0.5946875	245.5 (153–346)	7	234.0 (153–337)	5	225.0 (151–407)	2	182–369
Sodium [mmol/L]	baseline (pre-outcome)	0.319	0.5946875	137.0 (134–139)	5	137.0 (134–139)	4	137.0 (135–139)	1	136–145
Basal testosterone [𝞵g/L]	baseline (pre-outcome)	0.335	0.5946875	0.31 (0.09–1.18)	73	0.23 (0.09–1.18)	50	0.38 (0.14–1.19)	23
PTT [sec]	baseline (pre-outcome)	0.343	0.5946875	29.7 (26.8–32.7)	46	29.9 (26.9–32.7)	33	28.6 (26.7–32.8)	13	25.9–36.6
Calcium [mmol/L]	baseline (pre-outcome)	0.346	0.5946875	2.41 (2.32–2.55)	42	2.41 (2.31–2.56)	29	2.42 (2.36–2.55)	13	2.2–2.55
Age [years]	baseline (pre-outcome)	0.374	0.5988889	63.0 (53–72)	-	64.5 (55–73)	-	63.0 (51–72)	-	-
Duration inpatient stay [days]	discharge/death	0.384	0.5988889	14.0 (9–21)	-	13.0 (9–20)	-	15.0 (9–22)	-
AST [U/L]	baseline (pre-outcome)	0.392	0.5988889	31.0 (21–66)	64	32.0 (21–66)	42	31.0 (20–55)	22	0–35
CRP [mg/L]	baseline (pre-outcome)	0.418	0.6107895	69.6 (26.2–122.0)	6	68.9 (26.4–122.0)	5	68.5 (25.9–118.0)	1	< 5
Hemoglobin [g/dL]	baseline (pre-outcome)	0.422	0.6107895	9.8 (8.6–11.2)	6	9.9 (8.6–11.4)	4	9.6 (8.7–10.9)	2	11.2–15.7
Potassium [mmol/L]	baseline (pre-outcome)	0.461	0.6501282	3.9 (3.5–4.2)	5	3.9 (3.5–4.3)	4	3.8 (3.6–4.2)	1	3.4–4.5
ALT [U/L]	baseline (pre-outcome)	0.482	0.66275	19.0 (13–35)	30	19.0 (14–37)	21	18.0 (13–35)	9	0–35
Monocytes [/nL]	baseline (pre-outcome)	0.582	0.7807317	0.64 (0.43–0.90)	41	0.67 (0.44–0.90)	29	0.61 (0.43–0.89)	12	4.7–12.5
Albumin [g/L]	baseline (pre-outcome)	0.625	0.8184524	29.7 (24.7–34.5)	39	30.4 (24.2–34.3)	30	29.1 (24.8–34.6)	9	35–52
Lymphocytes [/nL]	baseline (pre-outcome)	0.699	0.8940698	0.73 (0.46–1.20)	41	0.73 (0.44–1.20)	29	0.72 (0.49–1.21)	12	1.18–3.74
Vitamin D [nmol/L]	baseline (pre-outcome)	0.773	0.9235417	35.55 (18.85–65.10)	59	38.40 (17.70–66.30)	40	32.90 (19.80–61.60)	19
HDL [mg/dL]	baseline (pre-outcome)	0.800	0.9235417	35.0 (27–46)	91	35.0 (26–46)	62	38.0 (29–47)	29	> 60
Creatinine [mg/dL]	baseline (pre-outcome)	0.847	0.9317	0.77 (0.57–1.12)	7	0.77 (0.62–1.11)	5	0.76 (0.54–1.24)	2	0.51–0.95
Triglycerides [mg/dL]	baseline (pre-outcome)	0.890	0.9598039	137.0 (103–186)	92	140.5 (98–194)	64	136.0 (114–169)	28	< 150
Free Androgen Index [%]	baseline (pre-outcome)	0.979	0.998	1.84 (0.41–8.50)	83	1.82 (0.40–9.16)	59	1.86 (0.51–7.18)	24
Variables excluded from univariable analysis	Reason for exclusion	Reason for exclusion
Vestibular cause	n < 10	n < 10
Oral antidiabetics	n < 10	n < 10
Cardiac glycosides	n < 10	n < 10
Antacids	n < 10	n < 10
Iron substitution	n < 10	n < 10
Cannabinoids	n < 10	n < 10
Percentages are rounded to whole numbers and refer to the total available cases per variable.
*p<.05, **p<.01, ***p<.001
(a) Ileus includes paralytical and mechanical ileus.
(b) Intracranial metastases include cerebral metastases and menigiosis.

## Sheet: S4 multivariable + figure 2
Figure 2. Potential predictors of persistent nausea burden despite peak antiemetic therapy
				95% Confidence Interval		Exp(95%-CI)						Bootstrap
Variable	Y-Position	Regression coefficient B	Exp(B)	Lower Bound	Upper Bound	Lower Bound	Upper Bound	Negative Error	Positive Error	Bias	Standard-Error	Sig. (2-tailed)	adjusted p-value
Cystatin C	4	-1.449	0.234805	-2.503	-0.75	0.0818391	0.472367	0.152966	0.237562	-0.094	0.468	<,001	.003**
U Onko Peritonealkarzinose	2	1.378	3.96696	0.432	2.509	1.54034	12.2926	2.42662	8.32567	0.054	0.515	0.003	.0045**
Ileus	3	-0.135	0.873716	-1.74	1.135	0.17552	3.11117	0.698196	2.23746	-0.023	0.726	0.845	.845
Nagelkerkes	0.208	Hosmer-Lemehsow	0.290	classified correctly	73.8%	Omnibus test	χ²(3) = 22.083, p < 0.001

## Sheet: S5 additional Cys C stratified
Additional exploratory stratified analysis for the association of cystatin C with persistent nausea burden
Variable [unit]	persistent nausea burden vs no persistent nausea burden at peak antiemetic therapy
	discharged (n = 107)				deceased (n = 116)
	p-value Mann-Whitney-U				p-value Mann-Whitney-U
Cystatin C [mg/L]	0.004				0.187
Variable [unit]	persistent nausea burden at peak antiemetic therapy
	discharged (n = 107)				deceased (n = 116)
	no persistent nausea burden (n = 83)		persistent nausea burden (n = 24)		no persistent nausea burden (n = 67)		persistent nausea burden (n = 49)
	median (IQR)	Missingness (n)	median (IQR)	Missingness (n)	median (IQR)	Missingness (n)	median (IQR)	Missingness (n)
Cystatin C [mg/L]	1.38 (1.05–1.90)	22	1.05 (0.88–1.25)	5	1.34 (1.07–1.83)	27	1.15 (0.86–1.73)	26
																		3
